# Supplementary material for: A Drosophila Mitochondrial Complex I Deficiency Phenotype Array
Source: Front Genet. 2019 Mar 27;10:245. doi: 10.3389/fgene.2019.00245 (PMC6445954; doi:10.3389/fgene.2019.00245)
Supplement: TABLE S1 — Numerical values for each phenotype quantified in the different models: qRT-PCR in larvae, qRT-PCR in adults, OxPhos measurement, eclosion rate, survival (median survival). [file Table_1.XLSX]

## Sheet: Feuil1
	Model	Figure 1 Complexes activity																Figure 2 Eclosion rate			Figure 3 Median survival		Suppl. Figure 1 % gene expression in larvae			Suppl. Figure 2 % gene expression in adults
		CI			CII			CIII			CIV			CV			n=
		%	s.e.m.	P value	%	s.e.m.	P value	%	s.e.m.	P value	%	s.e.m.	P value	%	s.e.m.	P value		mean %	s.e.m.	P value	days	P value (n=)	mean	s.e.m.	P value (n=)	mean	s.e.m.	P value (n=)
	Control KK/actin/25°C	100	10.1		100	2		100	5.1		100	9		100	6.5		3	95	3.4			(139)	101.7	7.7	(6)	103.5	10.3	(8)
	Control KK/actin/28°C	100	11.5		100	6.9		100	11.1		100	8.7		100	13.2		3	95	0.8			(198)	100.8	7.3	(4)	101.3	10.8	(3)
	Control KK/da/25°C	100	5.5		100	5.7		100	9.7		100	8.6		100	3.9		3	97.1	0.2		87	(125)	101.8	8.3	(6)	101.9	7	(8)
	Control KK/da/28°C																	97.5	0.4			(212)	104.3	10.9	(8)	103.3	15.5	(4)
	Control GD/actin/25°C																						100.1	2.8	(4)
	Control GD/da/25°C																						100	1.3	(2)
	S4/actin/25°C	25.5	1	0.0001	95.2	17.5	0.9985	204.3	7.7	<0,0001	111.9	17.4	0.9173	60.3	1.7	0.0429	3	68.9	2.2	0.0001	4	<0,0001 (183)	48.3	3.4	0,0025 (3)	25.2	1.9	0,0004 (4)
	S4/actin/28°C	18.1	1.3	<0,0001	87.5	6	0.8481	140.4	10.6	0.0102	97.6	5.3	>0,9999	89.9	4.2	0.9327	3	36.9	1.6	<0,0001	3	<0,0001 (222)	29.3	5.1	0,0007 (3)	16.6	9.4	0,0042 (3)
	S4/da/25°C	15.5	0.9	<0,0001	121.4	16.5	0.5786	370.4	19.3	<0,0001	106.7	12.6	0.9949	79.5	3.5	0.6203	3	93.7	2	0.119	21	<0,0001 (269)	18.2	2.2	0,0015 (2)	52	3.8	0,0008 (4)
	S4/da/28°C																	16.3	2.7	<0,0001	2.5	<0,0001 (30)	13	1.9	<0,0001 (3)	34.3	0.5	0,0212 (3)
	S7/actin/25°C	32.6	10.5	<0,0001	144.8	11.4	0.003	205.5	6.1	<0,0001	144.9	7.9	0.0029	80.3	2.7	0.3702	3	19.1	2.1	<0,0001	4	<0,0001 (38)	72.7	8.2	0,0656 (5)	40.1	4.6	0,0020 (4)
	S7/actin/28°C																	1.6	0.6	<0,0001			66.8	17.5	0,0902 (2)
	S7/da/25°C	39.3	0	0.0076	134.8	0	0.153	327.1	0	<0,0001	150.5	0	0.0243	68.4	0	0.219	1	11.5	1.7	<0,0001	42	<0,0001 (73)	51.25	10.45	0,0085 (3)	65.1	15.8	0,0337 (3)
	S7/da/28°C																						82.5	5.5	0,2720 (3)
	V1/actin/25°C																						44.4	7.6	0,0005 (4)
	V1/da/25°C																						19.1	2	<0,0001 (3)
